# Supplementary material for: Coagulation abnormalities and vascular complications are common in PGM1-CDG
Source: Mol Genet Metab. Author manuscript; Available in PMC 2025 Dec 7. (PMC12682075; doi:10.1016/j.ymgme.2024.108530)
Supplement: Supplementary material [file NIHMS2125712-supplement-Supplementary_material.xlsx]

## Sheet: Sup Tab 1
Patient	Publication	Age	Gender	Self-reported race	c.DNA variant	D-Gal therapy	Coagulation abnormalities		Antihrombin III (ATIII)		Factor VII		Factor XI		Factor X		Factor IX		Protein S		Protein C		aPTT		PTT		PT		INR		TPCRS/NPCRS		TPCRS/NPCRS I		TPCRS/NPCRS II		TPCRS/NPCRS III		TPCRS/NPCRS hem		events
							Without D-Gal	On D-Gal	Without D-Gal	On D-Gal	Without D-Gal	On D-Gal	Without D-Gal	On D-Gal	Without D-Gal	On D-Gal	Without D-Gal	On D-Gal	Without D-Gal	On D-Gal	Without D-Gal	On D-Gal	Without D-Gal	On D-Gal	Without D-Gal	On D-Gal	Without D-Gal	On D-Gal	Without D-Gal	On D-Gal	Without D-Gal	On D-Gal	Without D-Gal	On D-Gal	Without D-Gal	On D-Gal	Without D-Gal	On D-Gal	Without D-Gal	On D-Gal
1	Stojkovic et al, 2009; Wong et al, 2016	35 y	M	NR	c.343A>G c.1145-1G>C	NR	yes																								4 (Wong et al, 2016)								1 (Wong et al, 2016)
2	Timal, et al 2012; Tegtmeyer et al, 2014; Wong et al, 2016	8 y	M	hispanic	c.361G>C	NR	yes																																2 (Wong et al, 2016)		Cerebral thrombosis (Timal et al, 2012) Died from cerebrovascular event at 8y (Wong et al, 2016)
3	Timal et al, 2012 ; Wong et al, 2016	16 y	F	white	c. 1507C>T	NR	NR
4	Perez et al, 2013 ; Wong et al, 2016	13 y	M	NR	c.871G>A c.1144+3A>T	NR	no																								6 (Wong et al, 2016)								0 (Wong et al, 2016)
5	Ondruskova et al, 2014; Wong et al, 2016; Radenkovic et al, 2019; Wong et al, 2017	10 y	M	white	c.1010C>T c.1508G>A	yes	yes		32% (Ondruskova et al, 2014)				19% (Ondruskova et al, 2014) (70-120%)		45% (50-150%)		normal (Wong et al, 2017)	normal (Wong et al, 2017)	67% (Ondruskova et al, 2014) (70-120)		44% (Ondruskova et al, 2014)		41,8s (Ondruskova et al, 2014)								10 (Wong et al, 2016) (Radenkovic et al, 2019)	10 (Radenkovic et al, 2019)	1 (Radenkovic et al, 2019)	1 (Radenkovic et al, 2019)	6 (Radenkovic et al, 2019)	6 (Radenkovic et al, 2019)	3 (Radenkovic et al, 2019)	3 (Radenkovic et al, 2019)	1 (Wong et al, 2016) (Radenkovic et al, 2019)	1 (Radenkovic et al, 2019)
6	Tegtmeyer et al, 2014; Wong et al, 2016	12 y	M	NR	c.1547T>C	NR	yes																								11 (Wong et al, 2016)								1 (Wong et al, 2016)
7	Tegtmeyer et al, 2014; Wong et al, 2016	17 y	M	NR	c.1547T>C	NR	yes																								9 (Wong et al, 2016)								1 (Wong et al, 2016)
8	Tegtmeyer et al, 2014; Wong et al, 2016	33 y	M	NR	c.787G>T c.788A>G	NR	yes																								10 (Wong et al, 2016)								1 (Wong et al, 2016)		episodes of thrombosis (Tegtmeyer et al, 2014)
9	Tegtmeyer et al, 2014; Wong et al, 2016	19 y	M	NR	c.122A>G c.1495C>T	NR	yes																								4 (Wong et al, 2016)								1 (Wong et al, 2016)
10	Tegtmeyer et al, 2014	26 y	M	NR	c.1145-222G>T	NR	no																								12 (Wong et al, 2016)								0 (Wong et al, 2016)
11	Tegtmeyer et al, 2014; Wong et al, 2016	20 y	F	NR	c.1145-222G>T	NR	no																								13 (Wong et al, 2016)								0 (Wong et al, 2016)
12	Tegtmeyer et al, 2014; Wong et al, 2016	23 y	F	NR	c.122A>G c.871G>A	NR	yes																								3 (Wong et al, 2016)								1 (Wong et al, 2016)
13	Tegtmeyer et al, 2014; Wong et al, 2016	9 y	F	NR	c.112A>T	NR	no																								9 (Wong et al, 2016)								0 (Wong et al, 2016)
14	Tegtmeyer et al, 2014; Wong et al, 2016; Radenkovic et al, 2019; Wong et al, 2017	11 y, now 22y	M	NR	c.787G>T c.1551C>A	yes	no										normal (Wong et al, 2017)	Normal (Wong et al, 2017)													12 (Wong et al, 2016) (Radenkovic et al, 2019)	6 (Radenkovic et al, 2019)	3 (Radenkovic et al, 2019)	2 (Radenkovic et al, 2019)	6 (Radenkovic et al, 2019)	3 (Radenkovic et al, 2019)	3 (Radenkovic et al, 2019)	1 (Radenkovic et al, 2019)	0 (Wong et al, 2016) - 1 (Radenkovic et al, 2019)	0 (Radenkovic et al, 2019)
15	Tegtmeyer et al, 2014; Wong et al, 2016	9 y	M	NR	c.55A>G c.1600-523G>A	NR	no																								13 (Wong et al, 2016)								0 (Wong et al, 2016)
16	Tegtmeyer et al, 2014; Wong et al, 2016	5 y	M	NR	c.184G>C	NR	yes																								9 (Wong et al, 2016)								1 (Wong et al, 2016)
17	Tegtmeyer et al, 2014; Wong et al, 2016	6 y	M	NR	c.184G>C	NR	yes																								9 (Wong et al, 2016)								1 (Wong et al, 2016)
18	Tegtmeyer et al, 2014; Wong et al, 2016	10 y	M	NR	c.1162G>A c.1547T>C	NR	yes																								14 (Wong et al, 2016)								2 (Wong et al, 2016)
19	Tegtmeyer et al, 2014; Wong et al, 2016	3 y	F	NR	c.551delT	NR	no																								7 (Wong et al, 2016)								0 (Wong et al, 2016)
20	Tegtmeyer et al, 2014; Wong et al, 2016	30 y	F	NR	c.787G>T c.661delC	NR	yes																								10 (Wong et al, 2016)								1 (Wong et al, 2016)
21	Küçükçongar et al, 2015	19 mo	F	NR	c.551delT	NR	yes		10% (80-120%)		15,8% (50-150%)		15% (50-150%)		45% (50-150%)				8% (65-140%)		5% (70-130%)				41,8s (18-28s)		19,3s (10-14s)
22	Loewenthal et al, 2015	14 y	M	bedouin	c.112A>T	NR	NR
23	Loewenthal et al, 2015	6 y	M	bedouin	c.112A>T	NR	NR
24	Loewenthal et al, 2015	17 y	F	bedouin	c.112A>T	NR	NR
25	Loewenthal et al, 2015	13.5 y	M	bedouin	c.112A>T	NR	NR
26	Loewenthal et al, 2015	29 y	M	bedouin	c.112A>T	NR	NR
27	Loewenthal et al, 2015	2 y	M	bedouin	c.112A>T	NR	NR
28	Loewenthal et al, 2015	5 y	M	NR	c.112A>T	NR	NR
29	Zeevaert et al, 2016	8 y	M	NR	c.1162G>A c.1547T>C	NR	yes		Around 50%										Around 50%		Around 50%																				4Y: thrombosis of the left internal carotid artery
30	Wong et al, 2016; Radenkovic et al, 2019; Conte et al, 2020; Wong et al, 2017	3 y	F	NR	c.689G>A	yes	yes		decreased (Conte et al, 2020)	improved (Conte et al, 2020)							normal (Wong et al, 2017)	normal (Wong et al, 2017)					delayed (Conte et al, 2020)				delayed (Conte et al, 2020)				14 (Wong et al, 2016) (Radenkovic et al, 2019)	6 (Radenkovic et al, 2019)	2 (Radenkovic et al, 2019)	0 (Radenkovic et al, 2019)	9 (Radenkovic et al, 2019)	5 (Radenkovic et al, 2019)	3 (Radenkovic et al, 2019)	1 (Radenkovic et al, 2019)	1(Wong et al, 2016) (Radenkovic et al, 2019)	0 (Radenkovic et al, 2019)
31	Wong et al, 2016	2 y	F	NR	c.1598G>T	NR	yes																								15								1
32	Wong et al, 2016; Conte et al, 2020	2 y	M	NR	c.157-158delinsG c.1507C>T c.661C>T c.1258T>C	yes	yes	clotting levels normalised (Conte et al, 2020)															slightly delayed (Conte et al, 2020)				slightly delayed (Conte et al, 2020)				13 (Wong et al, 2016)								1 (Wong et al, 2016)
33	Wong et al, 2016	2 y	M	NR	c.988G>C c.1007C>G	NR	yes																								9								1
34	Wong et al, 2016; Wong et al, 2017	2 y	M	NR	c.112A>T	NR	no										normal (Wong et al, 2017)														1								0
35	Voermans et al, 2017	53 y	M	NR	c.988G>C c.1264C>T c.1258T>C	NR	NR
36	Nolting et al, 2017	10 y	M	white	c.771delT	NR	NR
37	Wong et al, 2017	19 mo	F	NR	c.661C>T c.1258T>C	NR	NR
38	Abu Bakar et al, 2018	21 y	F	NR	c.316T>C	NR	NR
39	Abu Bakar et al, 2018	18 y	M	NR	c.787G>T c.788A>G	NR	NR
40	Abu Bakar et al, 2018	18 y	F	NR	c.871G>A	NR	NR
41	Abu Bakar et al, 2018	7 y	M	NR	c.988G>C c.1007C>G	NR	NR
42	Abu Bakar et al, 2018	1 y	F	NR	c.661delC c.988G>C	NR	NR
43	Abu Bakar et al, 2018	3 y	F	NR	c.365G>A c.1597C>T	NR	NR																34.9s (28-45s)
44	Ding et al, 2018	4 y	M	NR	c.119delT	no	no																34.9s (28-45s)				10.8s (9-14s)				4								0
45	Ding et al, 2018	7 y	F	NR	c.1172G>T c.1507C>T	yes	yes																47.3s (28-45s)	45.3s (28-45s)			15.2s (9-14s)	17.2s (9-14s)			7								1
46	Yokoi et al, 2018	12 y	M	NR	inv(1)(p31.1p32.3)	NR	NR
47	Radenkovic et al, 2019	16 y	F	NR	c.1508G>A	NR	NR
48	Radenkovic et al, 2019	4 y	M	NR	c.1544G>A	yes	no																								11	7	0	0	6	4	5	3	0	0
49	Radenkovic et al, 2019	6 y	M	NR	c.1544G>A	yes	no																								7	6	0	0	4	3	3	3	0	0
50	Radenkovic et al, 2019	8 y	M	NR	c.1544G>A	yes	no																								6	3	0	0	2	0	4	3	0	0
51	Radenkovic et al, 2019	4 y	M	NR	c.1014T>A	yes	NR																								16	8	2	1	9	6	5	1	1	1
52	Tian et al, 2019	49 y	M	asian	c.405delT	NR	NR
53	Fernlund et al, 2019	13 y	F	black	c.689G>A	NR	NR
54	Fernlund et al, 2019	12 y	M	black	c.689G>A	NR	NR
55	Fernlund et al, 2019	15 y	M	black	c.689G>A	NR	NR
56	Donoghue et al, 2021	12 y	M	white	c.988G>C c.997C>T	yes	no	Mild abnormalities in coagulation, did not manifest as clinical events		75% (12wk), 87% (18wk), 98% (3mo), 55% (6 mo), 69% (mo 9) (70-140%)			55% (60-180%)	65% (12wk), 56% (18wk), 95% (3mo), 29% (6mo), 88% (9mo)(60-180%)			112% (60-200%)	122% (wk 12), 96% (wk 18), 98% (3mo), 85% (6mo) 69% (9mo) (60-200%)					40s (27-44s)	38s (wk 3), 39s (wk 12), 41s (wk 18, 3mo), 42s (6mo), 39s (9mo) (27-44s)					1.1 (0.8-1.2)	1.2 (6wk, 12wk, 18wk), 1.1 (3mo), 1.4 (6mo), 1.2 (9mo) (0.8-1.2)	12	8 (9mo)	1	0	8	7	3	1	1	1
57	Conte et al, 2020	3 y	F	white	c.988G>C c.661delC	NR	no
58	Conte et al, 2020	1 y	M	white	c.1378-1379delTC c.87-88delCC	NR	yes																delayed				delayed
59	Conte et al, 2020	1 y	F	pacific islander	c.1561C>T	NR	yes																delayed
60	Conte et al, 2020	3 y	M	white	c.988G>C c.1007C>G	NR	yes																delayed				delayed
61	Perales-Clemente et al, 2021	8 y	F	NR	NR: clinical and molecular confirmed	NR	NR
62	Perales-Clemente et al, 2021	4 mo	F	NR	c.1507C>T	NR	NR
63	Perales-Clemente et al, 2021	5 mo	M	NR	NR: clinical and molecular confirmed	NR	NR
64	Perales-Clemente et al, 2021	2 y	M	NR	c.184G>C	NR	NR
65	Perales-Clemente et al, 2021	4 y	M	NR	c.184G>C	NR	NR
66	Perales-Clemente et al, 2021	7 y	F	NR	NR: clinical and molecular confirmed	NR	NR
67*	Perales-Clemente et al, 2021; Radenkovic et al, 2023	32 y	F	white	c.313A>T c.200T>G	yes	yes	yes	51% (Perales-Clemente et al, 2021) (Radenkovic et al, 2023)(80-130%)	83% (Perales-Clemente et al, 2021)(80-130%)- 61% (Radenkovic et al, 2023)(80-130%)
68*	Perales-Clemente et al, 2021; Radenkovic et al, 2023	6 y	M	white	c.988G>C c.265G>A	yes	yes		29% (Perales-Clemente et al, 2021)(80-130%) - 27,2 (Radenkovic et al, 2023)(80-130%)	48% (Perales-Clemente et al, 2021) (80-130%)- 67% (Radenkovic et al, 2023)(80-130%)
69*	Perales-Clemente et al, 2021; Radenkovic et al, 2023	29 y	F	white	c.787G>T c.988G>C	yes	yes	yes (Radenkovic et al, 2023)															47s (Radenkovic et al, 2023) (24-39s)																		DVT (Radenkovic et al, 2023)
70*	Radenkovic et al, 2023	5 y	F	white	c.871G>A c.689duplG	yes	yes	fluctuation	65% (80-130%)	46% (80-130%)
71*	Radenkovic et al, 2023	4 y	F	white	c.696-699del c.125G>A	yes	yes	no	23% (80-130%)	92% (80-130%)
72*	Wong et al, 2016; Radenkovic et al, 2019; Wong et al, 2017; Perales-Clemente et al, 2021	31 y	F	white	c.1264C>T c.1588C>T	yes	yes	no	61% (Wong et al, 2017) (75-135%) - 46% (Perales-Clemente et al, 2021) (80-130%)	85% (Perales-Clemente et al, 2021) (80-130%)			33% (Wong et al, 2017) (70-120%)	52% (6 wk), 65% (12 wk), 80% (18wk), 50% (30wk) (Wong et al, 2017) (70-120%)			64,1% (Wong et al, 2017) (50-150%)	61,5% (12wk), 101.9% (18wk), 71,6 %(24 wk), 68,6% (30 wk) (Wong et al, 2017) (50-150%)													14 (Wong et al, 2016) - 10 (Radenkovic et al, 2019)	8 (Radenkovic et al, 2019)	0 (Radenkovic et al, 2019)	0 (Radenkovic et al, 2019)	7 (Radenkovic et al, 2019)	6 (Radenkovic et al, 2019)	3 (Radenkovic et al, 2019)	2 (Radenkovic et al, 2019)	1 (Wong et al, 2016) - 3 (Radenkovic et al, 2019)	3 (Radenkovic et al, 2019)
73*	Tegtmeyer et al, 2014; Wong et al, 2016; Wong et al, 2017	29 y	F	white	c.988G>C c.1129G>A	yes	yes	yes																							15 (Wong et al, 2016)								1 (Wong et al, 2016)
Average value		12.7	M=44 (60,2%), F=29 (39,7%)			N=19	N=29		0.3077	0.645			30.5	60.5			0.8805	0.73	41.66		33		41	43.5			15.1	17.2			9.53	6.88
Supplementary Table 1: Demographic information and coagulation status collected from previously reported individuals
Information concerning age, gender, mutation, coagulation abnormalities and self-reported race is listed in this table. Additionally, references to publications containing individual-specific information are provided.
*These individuals were also followed as a part of Natural History Study

## Sheet: Sup Tab 2
Patient	Publication	Age/ Gender	c.DNA variant	Coagulation abnormalities	Self-reported race
14*	Tegtmeyer et al, 2014; Wong et al, 2016; Radenkovic et al, 2019; Wong et al, 2017	11 yo first publication now 23, M	c.787G>T c.1551C>A	yes	white
67*	Perales-Clemente et al, 2021; Radenkovic et al, 2023	32 yo F	c.313A>T c.200T>G	yes	white
68* **	Perales-Clemente et al, 2021; Radenkovic et al, 2023	6 yo M	c.988G>C c.265G>A	yes	white
69*	Perales-Clemente et al, 2021; Radenkovic et al, 2023	29 yo F	c.787G>T c.988G>C	yes	white
70*	Radenkovic et al, 2023	5 yo F	c.871G>A c.689duplG	yes	white
71*	Radenkovic et al, 2023	4 yo F	c.696-699del c.125G>A	yes	white
72*	Wong et al, 2016; Radenkovic et al, 2019; Wong et al, 2017; Perales-Clemente et al, 2021	31 yo F	c.1264C>T c.1588C>T	yes	white
73*	Tegtmeyer et al, 2014; Wong et al, 2016; Wong et al, 2017	29 yo F	c.988G>C c.1129G>A	yes	white
74*	This publication	2 yo, F	c.157_158delinsG c.344C>T	yes	white
75*	This publication	3yo, M	c.1256del	yes
76**	This publication	23,M	c.871G>A c.1600-523G>A	yes	white
77**	This publication	15, F	c.649C>T c.200T>G	yes	black
78**	This publication	6, M	c.1378_1379delTC c.87_88delCC	yes	white
79**	This publication	10, M	c.1598G>A homozygous	yes	Arabic
80**	This publication	4, M	c.1598G>A homozygous	yes	Arabic
81**	This publication	19,M	c.689G>A homozygous	yes	Sudanese
Supplementary Table 2: demographic information of the individuals whose longitudinal data was collected
Information concerning age, gender, mutation, coagulation abnormalities and self-reported race is listed in this table. Additionally, references to publications containing individual-specific information are provided.
*Previously reported individuals
** individuals reported for the first time in this manuscript

## Sheet: Sup Tab 3 all data
Patient	Average	Age	Gender	c.DNA variant	Date collected	galactose therapy	Platelet count	Reference values	AT	Reference values	Factor XI	Reference values	Factor X	Reference values	Factor IX	Reference values	Factor VII	Reference values	Protein S	Reference values	Protein C activity	Reference values	aPTT	Reference values	PTT	Reference values	PT	Reference values	Additional coagulation abnormalities	NPCRS	NPCRS I	NPCRS II	NPCRS III	Mono-oligo/ di-oligo	A-oligo/ di-oligo	Tri-sialo/ di-oligo	Apo CIII-1/Apo CIII-2	Apo CIII-0/ Apo CIII-2	events
P67		32	F	c,313A>T c,200T>G	02/15/2019	yes	307		51		0.99				0.83												12.6			4	1	2	1
					05/21/2019	yes			51
					2019-06-01	yes					1.38
					12/23/2019	yes			83																		11.2
					6/18/2020	yes			75		1.18
					7/24/2020	yes			73	(80-130%)																								0,09 (<0,06)	0,005 (<0,011)	0,08 (<0,05)	3,7 (<2,91)	0,79 (<0,48)
					10/30/2020	yes			58														27				12.2
					1/24/2021	yes																												0,11 (<0,06)	0,006 (<0,011)	0,11 (<0,05)	3,13 (<2,91)	0,48 (<0,48)
					5/13/2021	yes																					11
					01/14/2022	yes	325		61		0.8												27				11.3
					12/29/2022	yes	375		51		0.76																10.5
					12/30/2022	yes																					11			9	0	8	1
	Average value with D-Gal						335.667	#DIV/0!	62.875	#DIV/0!	1.022	#DIV/0!	#DIV/0!	#DIV/0!	0.83	#DIV/0!	#DIV/0!	#DIV/0!	#DIV/0!	#DIV/0!	#DIV/0!	#DIV/0!	27	#DIV/0!	#DIV/0!	#DIV/0!	11.4	#DIV/0!	#DIV/0!	6.5	0.5	5	1	#DIV/0!	#DIV/0!	#DIV/0!	#DIV/0!	#DIV/0!
P68		6	M	c,265G>A c,988G>C	2019-11-23	no	626	(130-450 10*3/uL)
					2019-11-24	no	496	(150-400 thou/uL)
					2019-11-25	no																												0,36 (<=0,06)	0,174 (<=0,011)	0,06 (<=0,05)	2,18 (<=2,91)	0,25 (<=0,48)
					2019-12-10	no	92	(150-400 thou/uL)	27.2	(80-135%)	0.14	(70-135%)			0.64	(45-120%)							32.5	(23,6-30,7s)			10.6	(9,3-12	fibrinogen 183 mg/dL (180-410 mg/dL)
					2019-12-12	no	112	(150-400 thou/uL)															34.2	(23,6-30,7s)			11.9	(9,3-12	fibrinogen 238 mg/dL (180-410 mg/dL)
					2019-12-14	no	220	(150-400 thou/uL)
					2019-12-15	no	347	(150-400 thou/uL)
					2019-12-18	no	592	(150-400 thou/uL)
					2020-01-28	no	549	(150-400 x10(9)/L)	29	(80-130%)	0.13	(55-150%)									0.28	(70-150%)	38	(25-37s)			12.7	(9,4-12,5		18	4	10	4	0,7 (<=0,06)	0,388 (<=0,011)	0,17 (<=0,05)	1,68 (<=2,91)	0,58 (<=0,48)
	Average value without D-Gal						379.25	#DIV/0!	28.1	#DIV/0!	0.135	#DIV/0!	#DIV/0!	#DIV/0!	0.64	#DIV/0!	#DIV/0!	#DIV/0!	#DIV/0!	#DIV/0!	0.28	#DIV/0!	34.9	#DIV/0!	#DIV/0!	#DIV/0!	11.7333	#DIV/0!	#DIV/0!	18	4	10	4	#DIV/0!	#DIV/0!	#DIV/0!	#DIV/0!	#DIV/0!
					2020-04-28	yes	417
					2020-06-02	yes			48	(80-130%)	0.28	(55-150%)															17.4	(9,4-12,5						0,28 (<=0,06)	0,042 (<=0,011)	0,06 (<=0,05)	1,92 (<=2,91)	0,25 (<=0,48)
					2020-07-24	yes			23	(87-145%)	0.24	(63-142%)									0.1	(81-150%)					17	(10,5-13,0						0.054	0.025
					2020-07-27	yes																								20	8	6	6
					2021-01-22	yes	330	(150-400 x10(9)/L)	146	(75-140%)	0.32	(55-150%)			0.33	(65-140%)							36	(25-37s)			18.2	(9,4-12,5						0,26 (<=0,06)	0,031 (<=0,011)	0,05 (<=0,05)	1,98 (<=2,91)	0,41 (<=0,48)
					2021-01-28	yes											0.23	(50-150%)			0.4	(50-120%)			37.2	(23,5-33,5	17.8	(11,9-14,5
					2021-03-12	yes			47	(75-140%)	0.3	(50-150%)			0.46	(50-150%)	0.36	(50-150%)																0,3 (<=0,06)	0,064 (<=0,011)	0,07 (<=0,05)	2,29 (<=2,91)	0,39 (<=0,48)
					2021-07-27	yes	10	(150-400 x10(3)/mcL)	82	(75-140%)	0.31	(50-150%)			0.63	(50-150%)	0.59	(50-150%)									15.3	(11,9-14,5		15	3	10	2
					2021-10-15	yes	330	(150-400 x10(3)/mcL)
					2022-01-13	yes	387	(150-400 x10(3)/mcL)	69	(75-140%)	0.5	(50-150%)															15.1	(11,9-14,5
					2022-08-12	yes	430	(150-400 x10(3)/mcL)	67	(75-140%)	0.61	(50-150%)															16.9	(11,9-14,5
					2022-11-18	yes	274	(150-400 x10(3)/mcL)
					2022-11-19	yes	198	(150-400 x10(3)/mcL)	44	(75-140%)	0.39	(50-150%)			0.82	(50-150%)									33.6	(23,5-33,5	17.5	(11,9-14,5	fibrinogen 669 mg/dL (188-450 mg/dL)
					2022-11-20	yes	118	(150-400 x10(3)/mcL)	57	(75-140%)															23.5	(23,5-33,5	14.5	(11,9-14,5
					2022-11-21	yes	170	(150-400 x10(3)/mcL)	67	(75-140%)															29	(23,5-33,5	13.6	(11,9-14,5
					2022-11-22	yes	210	(150-400 x10(3)/mcL)	65	(75-140%)															30.1	(23,5-33,5	14.2	(11,9-14,5
					2022-11-23	yes	274	(150-400 x10(3)/mcL)
					2022-11-24	yes	380	(150-400 x10(3)/mcL)	110	(75-140%)															29	(23,5-33,5	14.6	(11,9-14,5
					2022-11-25	yes	540	(150-400 x10(3)/mcL)
					2022-11-26	yes	555	(150-400 x10(3)/mcL)
					2022-11-27	yes	592	(150-400 x10(3)/mcL)
					2022-11-28	yes	570	(150-400 x10(3)/mcL)
					2022-11-29	yes	547	(150-400 x10(3)/mcL)
					2022-11-30	yes	503	(150-400 x10(3)/mcL)	92	(75-140%)															32.2	(23,5-33,5	14.8	(11,9-14,5
					2022-12-01	yes	607	(150-400 x10(3)/mcL)
					2022-12-05	yes	609	(150-400 x10(3)/mcL)	74	(75-140%)															32.4	(23,5-33,5	15.6	(11,9-14,5
					2022-12-15	yes	691	(150-400 x10(3)/mcL)
					2023-01-27	yes	545	(150-400 x10(3)/mcL)	59	(80-130%)	0.46	(55-150%)															13.9	(9,4-12,5						0,15 (<=0,06)	0,020 (<=0,011)	0,04 (<=0,05)	1,67 (<=2,91)	0,19 (<=0,48)
					2023-03-23	yes	417	(150-400 x10(3)/mcL)
					2023-09-08	yes	362	(150-400 x10(3)/mcL)	74	(75-140%)	0.73	(50-150%)			0.85	(50-150%)					0.64	(50-120%)					14.7	(11,9-14,5
					2022-10-01	yes																								7	1	2	4
	Average value with D-Gal						402.64	#DIV/0!	70.25	#DIV/0!	0.414	#DIV/0!	#DIV/0!	#DIV/0!	0.618	#DIV/0!	0.393333	#DIV/0!	#DIV/0!	#DIV/0!	0.38	#DIV/0!	36	#DIV/0!	30.875	#DIV/0!	15.6937	#DIV/0!	#DIV/0!	14	4	6	4	0.054	0.025	#DIV/0!	#DIV/0!	#DIV/0!
P69		29	F	c,787G>T c,988G>C	2009-02-21	no	164	140-450 10*9/L															28	(26-38)
					Dec 16 2010	no	192	140-450 10*9/L															23	(26-38)
					Sep 20 2013	no	219	140-450 10*9/L															24	(21-35)
					May 3 2015	no	283	140-450 10*9/L															27	(21-35)
					2017-08-01	no	221	140-400 10*9/L															32	(22-37)
					May 9 2018	no	240	140-400 10*9/L
	Average value without D-Gal						219.833	#DIV/0!	#DIV/0!	#DIV/0!	#DIV/0!	#DIV/0!	#DIV/0!	#DIV/0!	#DIV/0!	#DIV/0!	#DIV/0!	#DIV/0!	#DIV/0!	#DIV/0!	#DIV/0!	#DIV/0!	26.8	#DIV/0!	#DIV/0!	#DIV/0!	#DIV/0!	#DIV/0!	#DIV/0!	#DIV/0!	#DIV/0!	#DIV/0!	#DIV/0!	#DIV/0!	#DIV/0!	#DIV/0!	#DIV/0!	#DIV/0!
					2019-03-20	yes																	36	(27-39)
					Oct 1 2019	yes	224	140-400 10*9/L															48	(26-38)
					Sep 22 2020	yes	266	140-400 10*9/L															40	(24-39)
					11/16/2021	yes																								13	2	4	7
					2022-01-01	yes			130	(>80%)													47s	(24-39s)			18.1	(14,3-19,7s)
					2022-04-18	yes																								13	2	4	7
					9/13/2022	yes																																	bruises, bleeds easily (survey)
					Oc 6 2022	yes															1.33	(>=70%)	41	(26-38)
					2023-01-16	yes	295	140-400 10*9/L																						12	2	4	6
					Apr 3 2023	yes	219	140-400 10*9/L															41	(26-38)
					July 12 2023	yes	233	140-400 10*9/L															42	(26-38)						6	0	4	2	0,04 (<=0,06)	0,009 (<=0,011)	0,02 (<=0,05)	1,66 (<=2,91)	0,15 (<=0,48)
	Average value with D-Gal						247.4	#DIV/0!	130	#DIV/0!	#DIV/0!	#DIV/0!	#DIV/0!	#DIV/0!	#DIV/0!	#DIV/0!	#DIV/0!	#DIV/0!	#DIV/0!	#DIV/0!	1.33	#DIV/0!	41.3333	#DIV/0!	#DIV/0!	#DIV/0!	18.1	#DIV/0!	#DIV/0!	11	1.5	4	5.5	#DIV/0!	#DIV/0!	#DIV/0!	#DIV/0!	#DIV/0!
P70		5	F	c,871G>A c,689dupG	02/18/2021	yes					0.88	(63-152%)			0.72	(74-166%)									28	(24-36s)
					9/30/2021	yes																								10	4	2	4
					2022-06-01	yes			46	-0.8	0.58	-0.63
					2022-10-01	yes																								7	1	2	4
	Average value with D-Gal						#DIV/0!	#DIV/0!	46	-0.8	0.73	-0.63	#DIV/0!	#DIV/0!	0.72	#DIV/0!	#DIV/0!	#DIV/0!	#DIV/0!	#DIV/0!	#DIV/0!	#DIV/0!	#DIV/0!	#DIV/0!	28	#DIV/0!	#DIV/0!	#DIV/0!	#DIV/0!	8.5	2.5	2	4	#DIV/0!	#DIV/0!	#DIV/0!	#DIV/0!	#DIV/0!
P71		4	F	c,696_699del c,125G>A	9/21/2020	no																					15.6	(<15,5)
					2020-01-01	no																					14.3
					10/19/2020	no																					15.4
					10/26/2020	no																					16.5	(<15,5)						1,26 (<0,06)	0,799 (<0,011)	0,16 (<0,06)	1.73	0.35
					2020-09-11	no																					15
					11/27/2020	no			23	(80-120)	0.06	(15-175%)			0.32	(50-200%)							41.6	(24-40s)			14.6			11	2	8	1	1,13 (<0,06)	0,445 (<0,011)	0,18 (<0,06)	normal	normal
	Average value without D-Gal						#DIV/0!	#DIV/0!	23	#DIV/0!	0.06	#DIV/0!	#DIV/0!	#DIV/0!	0.32	#DIV/0!	#DIV/0!	#DIV/0!	#DIV/0!	#DIV/0!	#DIV/0!	#DIV/0!	41.6	#DIV/0!	#DIV/0!	#DIV/0!	15.2333	#DIV/0!	#DIV/0!	11	2	8	1	#DIV/0!	#DIV/0!	#DIV/0!	1.73	0.35
					1/19/2021	yes			60	(80-120%)	0.4	(65-150%)			0.65	(50-200%)							32.9	(24-40s)			normal
					2/16/2021	yes			64	(80-135%)	0.36	(65-150%)			0.52	(60-160%)							32.4	(24-40s)			14.7	(12,5-15,5s)
					2021-04-03	yes			86	(80-120%)	0.51	(65-150%)			0.66	(50-200%)			96		0.56	(80-120%)	30.3	(24-40s)			13.9
					2021-05-01	yes																																	nose bleed
					6/29/2021	yes			79	(80-120%)	0.52	(65-150%)			0.53	(60-160%)					0.63	(80-120%)	34.4	(24-40s)			14.4	(12,5-15,5s)
					2021-03-12	yes																								8	3	3	2
					2022-05-01	yes			110		0.8	(15-175%)			1.02	(50-200%)							normal				normal
					11/23/2022	yes																								6	3	1	2	0,09 (<0,06)	0,07 (<0,011)	0,05 (<0,06)	1.72	0.27
					11/2022,	yes			100						0.91	(50-200%)							normal				normal			11	7	3	1
					2023-12-06	yes	330	K/cu mm)	97																		14.2			5	2	2	1
	Average value with D-Gal						330	#DIV/0!	85.1429	#DIV/0!	0.518	#DIV/0!	#DIV/0!	#DIV/0!	0.715	#DIV/0!	#DIV/0!	#DIV/0!	96	#DIV/0!	0.595	#DIV/0!	32.5	#DIV/0!	#DIV/0!	#DIV/0!	14.3	#DIV/0!	#DIV/0!	7.5	3.75	2.25	1.5	#DIV/0!	#DIV/0!	#DIV/0!	1.72	0.27
P72		31	F	c,1588C>T c,1264C>T	2014-05-01	no																	31,3s	(21-32s)			9,7s	(9,5-12s)
	Average value without D-Gal						0		0	0	0	0	0	0	0	0	0	0	0	0	0	0	31,3s	(21-32s)	0	0	9,7s	(9,5-12s)	0	0	0	0	0	0	0	0	0	0
					11/13/2017	yes			75	(83-118%)	0.69	(55-145%)											normal				normal
					10/23/2018	yes			67	(83-118%)	0.48	(55-145%)											normal				normal
					12/13/2018	yes			85	(83-118%)	0.57	(55-145%)											24.9	(21-32s)			10.4	(9-12,5s)
					6/10/2020,	yes																												0,26 (<0,06)	0,07 (<0,011)	0,13 (<0,05)	1,51 (<2,91)	0,42 (<0,48)
					2021-08-01	yes			73	(83-118%)	0.58	(55-145%)											27.8	(21-32s)			10.9	(9-12,5s)
					8/26/2021	yes																												0,08 (<0,06)	0,007 (<0,011)	0,09 (<0,05)	3,46 (<2,91)	0,19 (<0,48)
					2022-12-01	yes																												0,06 (<0,06)	0,006 (<0,011)	0,06 (<0,05)	1,88 (<2,91)	0,3 (<0,48)
					2023-03-01	yes	216		93	(83-118%)																				7	1	3	3
					2023-05-05	yes																																	bruises, bleeds easily (survey)
	Average value with D-Gal						216	#DIV/0!	78.6	#DIV/0!	0.58	#DIV/0!	#DIV/0!	#DIV/0!	#DIV/0!	#DIV/0!	#DIV/0!	#DIV/0!	#DIV/0!	#DIV/0!	#DIV/0!	#DIV/0!	26.35	#DIV/0!	#DIV/0!	#DIV/0!	10.65	#DIV/0!	#DIV/0!	7	1	3	3	#DIV/0!	#DIV/0!	#DIV/0!	#DIV/0!	#DIV/0!
P73		29	F	c,988G>C c,1129G>A	2019-10-12	no																	normal
					9/28/2020	no																			25,42s	(18-40s)
					2020-01-10	no
					2021-04-01	no															0.8	(1,1-4,4)
					2020-07-01	no																								5	0	5	0
					12/21/2021	no																			31	(24-33)
					2022-04-01	no															0.94	(1,1-4,4)
					2022-12-01	no															0.55	(1,1-4,4)			24.7	(<30s)
	Average value without D-Gal						#DIV/0!	#DIV/0!	#DIV/0!	#DIV/0!	#DIV/0!	#DIV/0!	#DIV/0!	#DIV/0!	#DIV/0!	#DIV/0!	#DIV/0!	#DIV/0!	#DIV/0!	#DIV/0!	0.763333	#DIV/0!	#DIV/0!	#DIV/0!	27.85	#DIV/0!	#DIV/0!	#DIV/0!	#DIV/0!	5	0	5	0	#DIV/0!	#DIV/0!	#DIV/0!	#DIV/0!	#DIV/0!
					5/05/2023,	yes	281		44	(83-128%)	0.41	(65-150)									0.58	(70-140%)	29	(25-37s)			15	(10,3-16,6s)
	Average value with D-Gal						281	#DIV/0!	44	#DIV/0!	0.41	#DIV/0!	#DIV/0!	#DIV/0!	#DIV/0!	#DIV/0!	#DIV/0!	#DIV/0!	#DIV/0!	#DIV/0!	0.58	#DIV/0!	29	#DIV/0!	#DIV/0!	#DIV/0!	15	#DIV/0!	#DIV/0!	#DIV/0!	#DIV/0!	#DIV/0!	#DIV/0!	#DIV/0!	#DIV/0!	#DIV/0!	#DIV/0!	#DIV/0!
P74		2	F	c,157_158delinsG c,344C>T	2020-12-12	no			57	(83-118%)											0.36	(>83%)					11s	(9-12s)
	Average value without D-Gal						0		57	(83-118%)	0	0	0	0	0	0	0	0	0	0	0.36	(>83%)	0	0	0	0	11s	(9-12s)	0	0	0	0	0	0	0	0	0	0
					2023-01-01	yes																								23	12	4	7	0,08 (<0,06)	0,007 (<0,011)	0,06 (<0,05)	1,22 (<2,91)	0,17 (<0,48)
					1/18/2023	yes					0.43	(41-97%)
					2023-03-01	yes			80	(83-118%)			67% (75-147%)		0.64	(60-177%)			45	(66-147%)	0.6	(>83%)
					2023-05-01	yes																								21	10	4	7
					2023-09-08	yes			105										67				30				1900-01-11	04:48:00		21	10	4	7
	Average value with D-Gal						#DIV/0!	#DIV/0!	92.5	#DIV/0!	0.43	#DIV/0!	#DIV/0!	#DIV/0!	0.64	#DIV/0!	#DIV/0!	#DIV/0!	56	#DIV/0!	0.6	#DIV/0!	30	#DIV/0!	#DIV/0!	#DIV/0!	11	0.2	#DIV/0!	21.6667	10.6667	4	7	#DIV/0!	#DIV/0!	#DIV/0!	#DIV/0!	#DIV/0!
P75		3	M	c,1256del	2022-01-04	no			102	(29-120)	0.79	(28-126)	72 (68-122)		0.607	(29-105)	76	(43-141)	78.8	(80-160%)	0.66	(75-147%)			32.4	(35,1-46,3)	12.7	(12,4-14,8)		7	2	4	1
	Average value without D-Gal						0		102	(29-120)	0.79	(28-126)	72 (68-122)	0	0.607	(29-105)	76	(43-141)	78.8	(80-160%)	0.66	(75-147%)	0	0	32.4	(35,1-46,3)	12.7	(12,4-14,8)	0	7	2	4	1	0	0	0	0	0
					2023-01-01	yes																								5	2	2	1
					2023-03-01	yes			80	(61-128)	0.58	(58-154)	86 (60-153)		0.694	(53-129)			99	(60-153)	0.89	(59-148)			26	(25,1-36,6)	16.2	(12,4-14,8)
	Average value with D-Gal						#DIV/0!	#DIV/0!	80	#DIV/0!	0.58	#DIV/0!	#DIV/0!	#DIV/0!	0.694	#DIV/0!	#DIV/0!	#DIV/0!	99	#DIV/0!	0.89	#DIV/0!	#DIV/0!	#DIV/0!	26	#DIV/0!	16.2	#DIV/0!	#DIV/0!	5	2	2	1	#DIV/0!	#DIV/0!	#DIV/0!	#DIV/0!	#DIV/0!
P76		23	M	c,871G>A c,1600-523G>A	2015-09-09	no	197	(150-400 THOU/uL)
					2018-05-23	no	173	(150-400 K/uL)
					2018-07-02	no	156	(150-400 K/uL)																	28	(22,0-36,0	14	(11,6-13,8
					2018-09-13	no	234	(150-400 K/uL)
					2018-10-06	no	214	(150-37910e3/uL)
					2019-08-07	no	271	(150-400 K/uL)																										0.054	0.065
					2019-12-13	no	182	(150-400 K/uL)	68	(87-145%)															30.3	(25,0-37,0	12.7	(10,5-13,0		3	0	2	1	0.051	0.056
					2020-05-04	no	193	(150-400 K/uL)
	Average value without D-Gal						202.5	#DIV/0!	68	#DIV/0!	#DIV/0!	#DIV/0!	#DIV/0!	#DIV/0!	#DIV/0!	#DIV/0!	#DIV/0!	#DIV/0!	#DIV/0!	#DIV/0!	#DIV/0!	#DIV/0!	#DIV/0!	#DIV/0!	29.15	#DIV/0!	13.35	#DIV/0!	#DIV/0!	3	0	2	1	0.0525	0.0605	#DIV/0!	#DIV/0!	#DIV/0!
					2021-01-22	yes																								3	0	2	1
					2021-03-03	yes	207	(150-400 K/uL)	59	(87-145%)	0.5	(60-136%)			0.57	(71-153%)			55	(61-140%)	0.55	(81-150%)			30.1	(25,0-37,0	12.7	(10,5-13,0						0.043	0.003
					2021-04-30	yes																								3	0	2	1
					2022-04-22	yes																								3	0	2	1
					2022-07-21	yes	186	(150-400 10*3/uL)	79	(87-145%)	0.834	(60-136%)													32.2	(25,0-37,0	13	(11,1-13,4						0,0236 (<0,05000)	0.0287
	Average value with D-Gal						196.5	#DIV/0!	69	#DIV/0!	0.667	#DIV/0!	#DIV/0!	#DIV/0!	0.57	#DIV/0!	#DIV/0!	#DIV/0!	55	#DIV/0!	0.55	#DIV/0!	#DIV/0!	#DIV/0!	31.15	#DIV/0!	12.85	#DIV/0!	#DIV/0!	3	0	2	1	0.043	0.01585	#DIV/0!	#DIV/0!	#DIV/0!
					2023-01-08	no	317	(150-400 THOU/uL)																			11.9	(11,7-13,2
	Average value without D-Gal						317	(150-400 THOU/uL)	0	0	0	0	0	0	0	0	0	0	0	0	0	0	0	0	0	0	11.9	(11,7-13,2	0	0	0	0	0	0	0	0	0	0
P14		23	M	c,787G>T c,1551C>A	2002-07-16	no	412	(150-400 THOU/uL)
					2002-07-17	no	411	(150-400 THOU/uL)
					2002-07-25	no	833	(150-400 THOU/uL)
					2002-07-27	no	600	(150-400 THOU/uL)
					2003-10-19	no	409	(150-400 THOU/uL)																	45.5	(24,0-37,5	14.3	(11,4-13,6
					2003-10-21	no																			33.4	(24,0-37,5	13.9	(11,4-13,6
					2003-11-07	no	527	(150-400 THOU/uL)																	29.5	(24,0-37,5	12.1	(11,4-13,6
					2004-08-17	no																												performed, results unavailable
					2004-09-27	no			47	(76-115%)									0.34	(66-143%)	0.41	(63-153%)			31.8	(24,0-37,0	13.2	(11,1-13,5						performed, results unavailable
					2005-06-22	no	116	(150-400 THOU/uL)	37	(76-115%)											0.45	(40-92%)			43	(24,0-37,0	17.4	(11,5-13,5						performed, results unavailable
					2005-06-23	no																			29.2	(24,0-37,0	13.3	(11,5-13,5
					2005-06-24	no													0.5	(62-120%)	0.44	(40-92%)
					2005-08-16	no			52	(76-115%)									0.44	(54-118%)	0.57	(51-123%)			27.3	(24,0-37,0	12.9	(11,5-13,5						performed, results unavailable
					2006-08-04	no			59	(76-115%)									0.46	(54-118%)	0.46	(40-92%)			28.8	(24,0-37,0	12.4	(11,0-13,5
					2007-01-04	no			80	(76-115%)	0.44	(50-150%)	1.02	50-150%	0.74	(50-150%)	0.56	(50-150%)	0.52	(62-120%)	0.91	(51-123%)			27.6	(24,0-37,0	12	(11,0-13,5	Factor II 86% (50-150%) Factor V 120% (50-150%) Factor VIII 163% (50-150%)
					2009-10-15	no	199	(150-400 THOU/uL)	76	(76-115%)	0.62	(50-150%)							0.6	(50-132%)	0.77	(51-123%)
					2010-11-29	no	335	(150-400 THOU/uL)
					2011-08-09	no																												0,168 (0-0,1)	0,013 (0,0-0,050)
	Average value without D-Gal						426.889	#DIV/0!	58.5	#DIV/0!	0.53	#DIV/0!	1.02	#DIV/0!	0.74	#DIV/0!	0.56	#DIV/0!	0.476667	#DIV/0!	0.572857	#DIV/0!	#DIV/0!	#DIV/0!	32.9	#DIV/0!	13.5	#DIV/0!	#DIV/0!	#DIV/0!	#DIV/0!	#DIV/0!	#DIV/0!	#DIV/0!	#DIV/0!	#DIV/0!	#DIV/0!	#DIV/0!		#DIV/0!	#DIV/0!	#DIV/0!	#DIV/0!	#DIV/0!	#DIV/0!
					2011-09-26	started lactose																												0,126 (0-0,1)	0,007 (0,0-0,050)
					2011-11-29	lactose																												0,121 (0-0,1)	0,012 (0,0-0,050)
					2012-01-03	lactose																												0,109 (0-0,1)	0,010 (0,0-0,050)
					2012-03-06	lactose																												0,096 (0-0,1)	0,009 (0,0-0,050)
					2012-06-25	lactose			80	(76-115%)	0.82	(50-150%)							0.76	(50-132%)	0.75	(51-123%)												0,099 (0-0,1)	0,012 (0,0-0,050)
					2012-11-29	lactose	345	(150-400 THOU/uL)																										0,092 (0-0,1)	0,008 (0,0-0,050)
					2015-02-28	lactose	282	(150-400 THOU/uL)	92	(86-145%)					0.77	(52-112%)									27.8	(22,0-36,0	13.1	(11,6-13,8						0,09 (<=0,06)	0,002 (<=0,011)	0,05 (<=0,05)	1,16 (<=2,91)	0,17 (<=0,48)
					2015-05-16	lactose					0.86	(63-142%)
					2015-05-17	yes; first day of galactose
	Average value on lactose						407.991	#DIV/0!	64.6111	#DIV/0!	0.654	#DIV/0!	1.02	#DIV/0!	0.75	#DIV/0!	0.56	#DIV/0!	0.512083	#DIV/0!	0.59254	#DIV/0!	#DIV/0!	#DIV/0!	32.4364	#DIV/0!	13.4636	#DIV/0!	#DIV/0!	#DIV/0!	#DIV/0!	#DIV/0!	#DIV/0!	#DIV/0!	#DIV/0!	#DIV/0!	#DIV/0!	#DIV/0!
					2015-06-27	yes			81	(86-145%)	0.56	(63-142%)			0.74	(52-112%)
					2015-08-10	yes			88	(86-145%)	0.7	(63-142%)			0.78	(52-112%)
					2015-10-05	yes			74	(86-145%)	0.63	(63-142%)			0.86	(52-112%)
					2016-03-02	yes			83	(86-145%)	0.57	(63-142%)			0.77	(52-112%)
					2016-04-16	yes			98	(86-145%)
					2017-03-16	yes																												0.068	0.037
					2018-05-01	yes																								7	3	3	1
					2018-05-02	yes	235	(150-400 K/uL)	122	(86-145%)	1	(63-142%)			1.15	(52-112%)									25	(22,0-36,0	13.3	(11,6-13,8						0.075	0.033
					2018-08-01	yes			110	(86-145%)															27.4	(22,0-36,0	14.5	(11,6-13,8						0.06	0.034
					2018-11-26	yes	199	(150-400 K/uL)	88	(86-145%)																				7	3	3	1	0.069	0.064
					2019-05-29	yes	240	(150-400 K/uL)
					2019-08-15	yes	260	(150-400 K/uL)	100	(86-145%)																								0.062	0.114
					2020-06-12	yes																								4	0	3	1
					2021-01-18	yes	210	(163-337 K/uL)	131	(84-126%)															24	(21,3-35,9	13.4	(12,0-14,5
					2021-03-12	yes																								4	0	3	1
					2021-06-25	yes	269	(150-400 10*3/uL)
					2021-09-10	yes																								2	0	1	1
					2022-01-28	yes	207	(150-400 10*3/uL)	92	(87-145%)	0.777	(60-136%)													29.7	(25,0-37,0	11.9	(10,5-13,0		2	0	1	1	0,0405 (<=0,0500)	0.0362	0,0326 (<=0,0500)
					2022-06-16	yes																			28.4	(25,0-37,0	11.7	(11,1-13,4
					2022-07-08	yes	237	(150-400 10*3/uL)	109	(87-145%)	1.387	(60-136%)													29.8	(25,0-37,0	12	(11,1-13,4		2	0	1	1	0,0223 (<=0,0500)	0.0156	0,0174 (<=0,0500)
					2023-07-31	yes	284	(150-400 10*3/uL)			0.89	(60-136%)													31.2	(25,0-37,0	11.8	(11,1-13,4		2	0	1	1	0,0290 (<=0,0500)	0.0566	0,0547 (<=0,0500)
	Average value with D-Gal						237.889	#DIV/0!	98	#DIV/0!	0.81425	#DIV/0!	#DIV/0!	#DIV/0!	0.86	#DIV/0!	#DIV/0!	#DIV/0!	#DIV/0!	#DIV/0!	#DIV/0!	#DIV/0!	#DIV/0!	#DIV/0!	27.9286	#DIV/0!	12.6571	#DIV/0!	#DIV/0!	3.75	0.75	2	1	0.0668	0.0488	#DIV/0!
P77		15	F	c,649C>T c,200T>G	2008-11-09	no	182	(150-400 K/UL)
					2009-08-29	no																																	cardiac arrest during ear tube placement
					2009-10-01	no	484	(150-400 K/UL)
					2009-10-07	no	415	(150-400 K/UL)
					2009-12-28	no	470	(150-400 K/UL)
					2009-12-29	no	376	(150-400 K/UL)
					2009-12-30	no	243	(150-400 K/UL)
					2010-01-02	no	181	(150-400 K/UL)
					2010-01-03	no	161	(150-400 K/UL)
					2010-01-04	no	156	(150-400 K/UL)
					2010-01-05	no	181	(150-400 K/UL)
					2010-01-06	no	205	(150-400 K/UL)
					2010-01-07	no	237	(150-400 K/UL)
					2010-01-08	no	314	(150-400 K/UL)
					2010-01-09	no	391	(150-400 K/UL)
					2010-01-10	no	434	(150-400 K/UL)
					2010-01-11	no	445	(150-400 K/UL)
					2010-01-19	no																	22	secs			10	(10-12,6
					2010-01-24	no	564	(150-400 K/UL)
					2010-01-27	no																	30	secs			10.6	(10-12,6
					2010-02-17	no	833	(150-400 K/UL)
					2010-02-25	no	519	(150-400 K/UL)
					2010-03-03	no	521	(150-400 K/UL)															30	secs			10.5	(10-12,6
					2010-03-11	no	669	(150-400 K/UL)															31	secs			10.7	(10-12,6
					2010-03-12	no	678	(150-400 K/UL)
					2010-04-21	no																			32	(22-34	10.8	(9-11,5	Fibrinogen 163 mg/dl (175-425 mg/dl)
					2010-11-04	no	422	(150-440 x10e3/uL)																	36	(24-33	10.4	(8,7-11,5
					2011-03-10	no	582	(150-400 K/UL)																	28	(23-29	11.5	(10-12,6
					2011-03-11	no	504	(150-400 K/UL)
					2011-03-12	no	548	(150-400 K/UL)
					2011-07-13	no																			31	(24-33	9.9	(8,7-11,5
					2012-11-11	no	470	(150-400 K/uL)
					2016-08-16	no																												0,35 (<=0,06)	0,034 (<=0,011)	0,13 (<=0,05)	1,46 (<=2,91)	0,21 (<=0,48)
					2023-05-19	no	254x10e3/uL
					2023-07-03	no	286	(150-450 10*3/uL)	64	(87-145%)	0.527	(63-142%)													26.6	(25,0-37,0	11.6	(11,1-13,4		17	6	4	7	0,0894 (<=0,0500)	0.0615	0,0717 (<=0,0500)
	Average value without D-Gal						409.679	#DIV/0!	64	#DIV/0!	0.527	#DIV/0!	#DIV/0!	#DIV/0!	#DIV/0!	#DIV/0!	#DIV/0!	#DIV/0!	#DIV/0!	#DIV/0!	#DIV/0!	#DIV/0!	28.25	#DIV/0!	30.72	#DIV/0!	10.6667	#DIV/0!	#DIV/0!	17	6	4	7	#DIV/0!	0.0615	#DIV/0!	#DIV/0!	#DIV/0!
P78		6	M	c,1378_1379delTC c,87_88delCC	2020-06-03	yes	221	(150-450 K/uL)
					2020-07-14	yes																												0.105	0.061
					2020-07-15	yes	195	(150-400 K/uL)	48	(87-145%)															19.2	(25,0-37,0	14.7	(10,5-13,0
					2020-12-28	yes																								20	8	5	7
					2021-02-22	yes	335	(150-400 K/uL)	78	(87-145%)																								0.087	0.022
					2021-06-21	yes	437	(150-400 10*3/uL)	70	(87-145%)																				19	8	5	6	0,1962 (<= 0,0500)	0.0498	0,0245 (<= 0,0500)
					2022-01-24	yes	357	(150-400 10*3/uL)	62	(87-145%)	0.589	(63-142%)																						0,1414 (<= 0,0500)	0.0207	0,0287 (<= 0,0500)
					2022-01-28	yes																								19	8	5	6
					2022-07-25	yes	289	(150-400 10*3/uL)	66	(87-145%)	0.577	(63-142%)													29.7	(25,0-37,0	13.6	(11,1-13,4						0,1240 (<= 0,0500)	0.0381	0,0202 (<= 0,0500)
					2022-08-12	yes																								19	8	5	6
					2023-01-23	yes	409	(150-450 10*3/uL)	91	(87-145%)															30.5	(25,0-37,0	11.4	(11,1-13,4						0,0614 (<= 0,0500)	0.0223	0,0142 (<= 0,0500)
					2023-04-14	yes																								19	8	5	6
					2023-08-18	yes			111	(87-145%)																								0,0749 (<= 0,0500)	0.0389	0,0209 (<= 0,0500)
	Average value with D-Gal						320.429	#DIV/0!	75.1429	#DIV/0!	0.583	#DIV/0!	#DIV/0!	#DIV/0!	#DIV/0!	#DIV/0!	#DIV/0!	#DIV/0!	#DIV/0!	#DIV/0!	#DIV/0!	#DIV/0!	#DIV/0!	#DIV/0!	26.4667	#DIV/0!	13.2333	#DIV/0!	#DIV/0!	19.2	8	5	6.2	0.096	0.0361143	#DIV/0!	#DIV/0!	#DIV/0!
P79		9	M	c,1598G>A homozygous	2022-05-13	no	326	(150-400 10*3/uL)	31	(87-145%)	0.192	(63-142%)													31.5	(25,0-37,0	13	(11,1-13,4						0,5102 (<=0,0500)	0.2154	0,0710 (<=0,0500)
					2022-05-17	no			26	(87-145%)	0.161	(63-142%)	0.62	73-128%)	0.671	(52-112%)	0.266	(57-139%)	0.5	(61-140%)	0.15	(81-150%)
	Average value without D-Gal						326	#DIV/0!	28.5	#DIV/0!	0.1765	#DIV/0!	0.62	#DIV/0!	0.671	#DIV/0!	0.266	#DIV/0!	0.5	#DIV/0!	0.15	#DIV/0!	#DIV/0!	#DIV/0!	31.5	#DIV/0!	13	#DIV/0!	#DIV/0!	#DIV/0!	#DIV/0!	#DIV/0!	#DIV/0!	#DIV/0!	0.2154	#DIV/0!	#DIV/0!	#DIV/0!
					2022-06-06	yes	319	(150-400 10*3/uL)
					2022-09-09	yes			56	(87-145%)															31.5	(25,0-37,0	12.1	(11,1-13,4						0,0342 (<=0,0500)	0.0228	0,0281 (<=0,0500)
					2023-01-04	yes	325	(150-450 10*3/uL)																	25.6	(25,0-37,0	13.7	(11,1-13,4
					2023-01-19	yes			100	(87-145%)	0.704	(63-142%)																						0,1052 (<=0,0500)	0.0363	0,0375 (<=0,0500)
	Average value with D-Gal						322	#DIV/0!	78	#DIV/0!	0.704	#DIV/0!	#DIV/0!	#DIV/0!	#DIV/0!	#DIV/0!	#DIV/0!	#DIV/0!	#DIV/0!	#DIV/0!	#DIV/0!	#DIV/0!	#DIV/0!	#DIV/0!	28.55	#DIV/0!	12.9	#DIV/0!	#DIV/0!	#DIV/0!	#DIV/0!	#DIV/0!	#DIV/0!	#DIV/0!	0.02955	#DIV/0!	#DIV/0!	#DIV/0!
P80		4	M	c,1598G>A homozygous	2022-07-26	no	371	(150-450 10*3/uL)																	24.4	(25,0-37,0													ischemic stroke- acute left MCA infarct
					2022-07-27	no			79	(87-145%)	1.125	(63-142%)			1.448	(52-112%)	3.742	(49,0-191,0%)	1.11	(61-140%)	0.41	(81-150%)					14.3	(11,1-13,4						0,1149 (<=0,0500)	0.0693	0,0294 (<=0,0500)
	Average value without D-Gal						371	#DIV/0!	79	#DIV/0!	1.125	#DIV/0!	#DIV/0!	#DIV/0!	1.448	#DIV/0!	3.742	#DIV/0!	1.11	#DIV/0!	0.41	#DIV/0!	#DIV/0!	#DIV/0!	24.4	#DIV/0!	14.3	#DIV/0!	#DIV/0!	#DIV/0!	#DIV/0!	#DIV/0!	#DIV/0!	#DIV/0!	0.0693	#DIV/0!	#DIV/0!	#DIV/0!
					2022-08-02	yes	712	(150-450 10*3/uL)
					2022-08-14	yes	402	(150-450 10*3/uL)
					2022-08-22	yes	250	(150-450 10*3/uL)
					2022-08-31	yes			58	(87-145%)	0.337	(63-142%)																						0,2712 (<=0,0500)	0.0629	0,0457 (<=0,0500)
					2022-09-16	yes	308	(150-450 10*3/uL)																	40.6	(25,0-37,0
					2022-09-18	yes																					14.1	(11,1-13,4
					2022-09-19	yes																					17.8	(11,1-13,4
					2022-09-21	yes			83	(87-145%)																	26.1	(11,1-13,4
					2022-09-23	yes																					33.5	(11,1-13,4
					2022-09-26	yes					0.459	(63-142%)															25.7	(11,1-13,4						0,0951 (<=0,0500)	0.0113	0,0312 (<=0,0500)
					2022-10-03	yes																					25.7	(11,1-13,4
					2022-10-10	yes			93	(87-145%)									0.5	(61-140%)	0.32	(81-150%)					25.5	(11,1-13,4
					2022-10-31	yes																					34.7	(11,1-13,4
					2022-11-10	yes	301	(150-450 10*3/uL)																			34.6	(11,1-13,4
					2022-11-12	yes																					59	(11,1-13,4
					2022-11-13	yes																			42	(25,0-37,0	pm:	(11,1-13,4
					2022-11-14	yes																			44.1	(25,0-37,0	19	(11,1-13,4
					2022-11-15	yes																					14.4	(11,1-13,4
					2022-11-16	yes																					23.8	(11,1-13,4
					2022-11-17	yes																					30.3	(11,1-13,4
					2022-11-30	yes																			51.5	(25,0-37,0	54.4	(11,1-13,4
					2023-01-12	yes																			33.9	(25,0-37,0	21.2	(11,1-13,4
					2023-01-19	yes			98	(87-145%)	0.713	(63-142%)																						0,0591 (<=0,0500)	0.0214	0,0297 (<=0,0500)
					2023-02-10	yes
					2023-03-09	yes																					35.6	(11,1-13,4
					2023-03-14	yes																					69.7	(11,1-13,4
					2023-03-15	yes																					pm:	(11,1-13,4
					2023-03-16	yes																					88	(11,1-13,4)
					2023-03-17	yes																					43.3	(11,1-13,4
					2023-03-18	yes																					15.3	(11,1-13,4
					2023-03-19	yes																					13.4	(11,1-13,4
					2023-03-20	yes																					15.8	(11,1-13,4
Average value with D-Gal	Average value with D-Gal						394.6	#DIV/0!	83	#DIV/0!	0.503	#DIV/0!	#DIV/0!	#DIV/0!	#DIV/0!	#DIV/0!	#DIV/0!	#DIV/0!	0.5	#DIV/0!	0.32	#DIV/0!	#DIV/0!	#DIV/0!	42.42	#DIV/0!	32.213	#DIV/0!	#DIV/0!	#DIV/0!	#DIV/0!	#DIV/0!	#DIV/0!	#DIV/0!	0.0318667	#DIV/0!
P81		19	M	c,689G>A hz	Dec 6 2018	no	228	(125-340)
					May 6 2019	no																												16 % (< 10 %)	< 5 %	10 % (< 5 %)
Average value without D-Gal	Average value without D-Gal						228	#DIV/0!	#DIV/0!	#DIV/0!	#DIV/0!	#DIV/0!	#DIV/0!	#DIV/0!	#DIV/0!	#DIV/0!	#DIV/0!	#DIV/0!	#DIV/0!	#DIV/0!	#DIV/0!	#DIV/0!	#DIV/0!	#DIV/0!	#DIV/0!	#DIV/0!	#DIV/0!	#DIV/0!	#DIV/0!	#DIV/0!	#DIV/0!	#DIV/0!	#DIV/0!	#DIV/0!	#DIV/0!	#DIV/0!
					Nov 21 2019	yes	271	(125-340)																										4 % (< 10 %)	< 5 %	< 5 %
					July 16 2020	yes	226	(125-340)	92	(0,8-1,2)																								6 % (< 10%)	< 5 %	< 5 %
					March 16 2021	yes			84	(0,8-1,2)													25	(26-33)										7 % (<10 %)	< 5 %	< 5 %
Average value with D-Gal	Average value with D-Gal						248.5	#DIV/0!	88	#DIV/0!	#DIV/0!	#DIV/0!	#DIV/0!	#DIV/0!	#DIV/0!	#DIV/0!	#DIV/0!	#DIV/0!	#DIV/0!	#DIV/0!	#DIV/0!	#DIV/0!	25	#DIV/0!	#DIV/0!	#DIV/0!	#DIV/0!	#DIV/0!	#DIV/0!	#DIV/0!	#DIV/0!	#DIV/0!	#DIV/0!	#DIV/0!	#DIV/0!	#DIV/0!
					Dec 3 2021	no			76	(0,8-1,2)																								9 % (< 10%)	< 5 %	10 % (< 5 %)
Average value without D-Gal	Average value without D-Gal						#DIV/0!	#DIV/0!	76	#DIV/0!	#DIV/0!	#DIV/0!	#DIV/0!	#DIV/0!	#DIV/0!	#DIV/0!	#DIV/0!	#DIV/0!	#DIV/0!	#DIV/0!	#DIV/0!	#DIV/0!	#DIV/0!	#DIV/0!	#DIV/0!	#DIV/0!	#DIV/0!	#DIV/0!	#DIV/0!	#DIV/0!	#DIV/0!	#DIV/0!	#DIV/0!	#DIV/0!	#DIV/0!	#DIV/0!
All Patients	Patient	Age	Gender	Mutation	Date collected	galactose therapy	Platelet count	Reference values	ATIII	Reference values	Factor XI	Reference values	Factor X	Reference values	Factor IX	Reference values	Factor VII	Reference values	Protein S	Reference values	Protein C activity	Reference values	aPTT	Reference values	PTT	Reference values	PT	Reference values	Additional coagulation abnormalities	NPCRS	NPCRS I	NPCRS II	NPCRS III	Mono-oligo/ di-oligo	A-oligo/ di-oligo	Tri-sialo/ di-oligo	Apo CIII-1/Apo CIII-2	Apo CIII-0/ Apo CIII-2	events
Average value without D-Gal	Average value without D-Gal						321.015	#DIV/0!	60.8403		0.477643		78.7		0.737667						0.456599
Average value with D-Gal	Average value with D-Gal						294.385	#DIV/0!	78.7007		0.611942		76.5		0.705875						0.655625		#DIV/0!
	Supplementary Table 3: Detailed longitidinal data collected from the individuals enrolled in the FCDGC Natural history Study
